# Supplementary material for: A New Exopolysaccharide of Marine Coral-Associated Aspergillus pseudoglaucus SCAU265: Structural Characterization and Immunomodulatory Activity
Source: J Fungi (Basel). 2023 Oct 27;9(11):1057. doi: 10.3390/jof9111057 (PMC10672155; doi:10.3390/jof9111057)
Supplement: Supplementary file 1 [file jof-09-01057-s001.zip]

Archive with 1 entries (1 files):
- jof-2615601-supplementary.pdf
